# Supplementary material for: GATA factor-regulated solute carrier ensemble reveals a nucleoside transporter-dependent differentiation mechanism
Source: PLoS Genet. 2020 Dec 28;16(12):e1009286. doi: 10.1371/journal.pgen.1009286 (PMC7793295; doi:10.1371/journal.pgen.1009286)
Supplement: S1 Table — (XLSX) [file pgen.1009286.s006.xlsx]

## Sheet: Sheet1
SLC	GATA1 regulation	Log2 Fold Change	q-value	GATA2 regulation	Log2 Fold Change	q-value	Function	Reference
Slc35d3	Upregulated	6.54246	0.0384294	Downregulated	1.72697	0.0152751	Nucleoside-Sugar Transporter	[1]
Slc43a2	Upregulated	4.03964	0	Downregulated	2.98756	9.6652e-15	Amino Acid Transporter	[2]
Slc17a9	Upregulated	3.78891	1.5326e-66	Downregulated	2.39981	0.0223888	Vesicular Glutamate Transporter	[3]
Slc9a5	Upregulated	3.76328	3.86944e-133	Downregulated	9.26857	0.00879349	Sodium/Hydrogen Exchanger	[2]
Slc12a6	Upregulated	3.12269	0	Downregulated	0.937627	4.19574e-05	Cation-Coupled Chloride Transporter	[2]
Slc44a2	Upregulated	3.07197	0	Downregulated	1.91937	1.37426e-27	Choline Transporter	[4]
Slc29a3	Upregulated	2.49005	0	Downregulated	2.01938	1.61873e-34	Nucleoside Transporter	[2]
Slc1a4	Upregulated	2.443	8.83801e-183	Downregulated	3.096	8.51238e-09	Neutral Amino Acid Transporter	[2]
Slc26a2	Upregulated	2.12501	0	Downregulated	0.71171	0.00457637	Anion Exchanger	[2]
Slc35b4	Upregulated	2.11034	4.29216e-263	Downregulated	0.917959	0.00118696	Nucleoside-Sugar Transporter	[1]
Slc36a1	Upregulated	1.83129	6.64826e-117	Downregulated	2.01757	1.19453e-06	Amino Acid Transporter	[5]
Slc9a7	Upregulated	1.83035	8.23347e-10	Downregulated	1.9376	2.39972e-07	Sodium/Hydrogen Exchanger	[2]
Slc31a2	Upregulated	1.71983	7.27417e-14	Downregulated	2.28689	5.70469e-06	Copper Transporter	[2]
Slc36a4	Upregulated	1.60684	0.00876182	Downregulated	1.49991	0.0406321	Amino Acid Transporter	[5]
Slc35e3	Upregulated	1.55594	1.52062e-75	Downregulated	1.38023	0.000637031	Unknown
Slc7a11	Upregulated	1.47317	1.43481e-122	Downregulated	0.891953	0.0137214	Cationic Amino Acid Transporter	[2]
Slc38a7	Upregulated	1.36692	3.39467e-42	Downregulated	0.881058	0.0486213	Amino Acid Transporter	[2]
Slc35b3	Upregulated	1.29604	1.38121e-58	Downregulated	1.55288	0.0130713	Nucleoside-Sugar Transporter	[1]
Slc22a3	Downregulated	7.17163	0.0156865	Upregulated	1.20539	0.0196848	Organic Cation Transporter	[2]
Slc29a1	Downregulated	5.35273	0	Upregulated	2.43552	2.90587e-19	Nucleoside Transporter	[2]
Slc19a1	Downregulated	4.0484	1.54452e-278	Upregulated	1.26423	5.75404e-08	Folate Transporter	[2]
Slc2a2	Downregulated	3.6781	1.05494e-07	Upregulated	2.4304	0.0334842	Glucose Transporter	[2]
Slc22a18	Downregulated	3.55392	1.00223e-14	Upregulated	2.54318	0.00528047	Unknown
Slc41a3	Downregulated	3.34961	0	Upregulated	2.71277	8.32485e-25	Magnesium Transporter	[2]
Slc16a1	Downregulated	3.0676	0	Upregulated	0.838489	8.34701e-08	Monocarboxylate Transporter	[6]
Slc7a1	Downregulated	2.78816	0	Upregulated	0.590911	0.000407517	Cationic Amino Acid Transporter	[2]
Slc25a32	Downregulated	2.06006	3.9419e-142	Upregulated	1.02693	0.00177277	Mitochondrial Folate Transporter	[6]
Slc6a13	Downregulated	1.82072	1.13875e-50	Upregulated	2.6718	0.0287001	Neurotransmitter Transporter	[2]
Slc26a1	Downregulated	0.823762	0.0225146	Upregulated	4.12949	1.34146e-33	Anion Exchanger	[2]
Slc11a2	Downregulated	0.676058	4.03227e-35	Upregulated	2.8309	3.99228e-31	Metal Transporter	[2]
Slc4a1	Upregulated	8.62951	0	Upregulated	4.14486	1.17378e-29	Anion Exchanger	[2]
Slc38a5	Upregulated	7.50771	4.31e-124	Upregulated	5.1783	6.10965e-61	Neutral Amino Acid Transporter	[2]
Slc5a2	Upregulated	3.78891	0.00103856	Upregulated	2.28671	1.04206e-79	Glucose Transporter	[2]
Slc43a3	Upregulated	3.45068	0	Upregulated	1.19439	2.65535e-15	Nucleobase Transporter	[2]
Slc25a44	Upregulated	3.36046	0	Upregulated	0.691244	0.0146257	Mitochondrial Amino Acid Transporter	[7]
Slc7a15	Upregulated	2.78515	4.1726e-09	Upregulated	7.25415	0.000577435	Unknown
Slc63a2	Upregulated	2.62954	0	Upregulated	1.15303	0.00233298	Sphingosine Transporter	[8]
Slc30a10	Upregulated	2.61851	0	Upregulated	5.28052	4.44304e-55	Zinc Exporter	[6]
Slc25a37	Upregulated	2.28891	0	Upregulated	1.39972	6.73537e-17	Mitochondrial Iron Transporter	[6]
Slc22a23	Upregulated	2.28467	2.0791e-55	Upregulated	4.25215	1.32302e-54	Unknown	[2]
Slc25a21	Upregulated	1.33435	2.02151e-08	Upregulated	6.44293	9.0665e-45	Mitochondrial Monocarboxylate Transporter	[7]
Slc40a1	Upregulated	1.25175	1.86112e-120	Upregulated	4.35085	5.50161e-89	Iron Transporter	[2]
Slc44a1	Upregulated	0.93335	3.50252e-276	Upregulated	0.75917	0.0164055	Choline Transporter	[4]
Slc16a3	Upregulated	0.771895	0.0247164	Upregulated	1.38841	2.65686e-09	Monocarboxylate Transporter	[6]
Slc35e2	Upregulated	0.631505	1.85885e-31	Upregulated	1.45169	3.04906e-13	Unknown
Slc25a4	Downregulated	4.94353	0	Downregulated	0.68778	5.88276e-06	Mitochondrial ATP Transporter	[7]
Slc2a6	Downregulated	2.45268	1.51416e-33	Downregulated	3.67432	0.0477055	Glucose Transporter	[2]
Slc25a45	Downregulated	2.4079	0.000118137	Downregulated	3.57617	5.38164e-41	Unknown
Slc9a3r1	Downregulated	2.34632	0	Downregulated	1.59696	6.5672e-10	Unknown
Slc39a6	Downregulated	1.91579	2.83001e-68	Downregulated	2.02298	1.59358e-14	Zinc Importer	[6]
Slc35c2	Downregulated	1.56542	9.40383e-169	Downregulated	0.978185	3.8012e-05	Unknown
Slc23a2	Downregulated	1.52415	7.76152e-72	Downregulated	1.17267	0.000426845	Ascorbic Acid Transporter	[2]
Slc39a10	Downregulated	1.33229	5.25332e-60	Downregulated	0.955634	1.71281e-06	Zinc Importer	[6]
References:
1. Song Z. Roles of the nucleotide sugar transporters (SLC35 family) in health and disease. Mol Aspects Med. 2013 Apr-Jun;34(2-3):590-600. doi: 10.1016/j.mam.2012.12.004. PMID: 23506892.
2. Pizzagalli MD, Bensimon A, Superti-Furga, G. A guide to plasma membrane solute carrier proteins. The FEBS Journal. 2020 Aug 18. doi: 10.1111/febs.15531
3. Reimer RJ. SLC17: a functionally diverse family of organic anion transporters. Mol Aspects Med. 2013 Apr-Jun;34(2-3):350-9. doi: 10.1016/j.mam.2012.05.004. PMID: 23506876; PMCID: PMC3927456.
4. Traiffort E, O'Regan S, Ruat M. The choline transporter-like family SLC44: properties and roles in human diseases. Mol Aspects Med. 2013 Apr-Jun;34(2-3):646-54. doi: 10.1016/j.mam.2012.10.011. PMID: 23506897.
5. Schiöth HB, Roshanbin S, Hägglund MG, Fredriksson R. Evolutionary origin of amino acid transporter families SLC32, SLC36 and SLC38 and physiological, pathological and therapeutic aspects. Mol Aspects Med. 2013 Apr-Jun;34(2-3):571-85. doi: 10.1016/j.mam.2012.07.012. PMID: 23506890.
6. Schumann T, König J, Henke C, Willmes DM, Bornstein SR, Jordan J, Fromm MF, Birkenfeld AL. Pharmacological Reviews. 2020 Jan, 72 (1) 343-379; DOI: https://doi.org/10.1124/pr.118.015735
7. Palmieri F. The mitochondrial transporter family SLC25: identification, properties and physiopathology. Mol Aspects Med. 2013 Apr-Jun;34(2-3):465-84. doi: 10.1016/j.mam.2012.05.005. Epub 2012 Dec 23. PMID: 23266187.
8. Cartier A and Hla T. Sphingosine 1-phosphate: Lipid signaling in pathology and therapy. Science. 2019 Oct 18. 366(6463); DOI: 10.1126/science.aar5551
